# Supplementary material for: Perceptions and Knowledge towards COVID-19 Vaccine Hesitancy among a Subpopulation of Adults in Kenya: An English Survey at Six Healthcare Facilities
Source: Vaccines (Basel). 2022 Apr 29;10(5):705. doi: 10.3390/vaccines10050705 (PMC9147716; doi:10.3390/vaccines10050705)
Supplement: Supplementary file 1 [file vaccines-10-00705-s001.zip]

Archive with 1 entries (1 files):
- vaccines-1664679-supplementary.pdf
